# Supplementary material for: Fossil eggshell diversity of the Mussentuchit Member, Cedar Mountain Formation, Utah
Source: PLoS One. 2025 Feb 26;20(2):e0314689. doi: 10.1371/journal.pone.0314689 (PMC11864547; doi:10.1371/journal.pone.0314689)
Supplement: S1 Table — (CSV) [file pone.0314689.s001.csv]

Specimen	Slide Number	Max. Thickness/mm	Min. Thickness/mm	Mean Thickness/mm	Shell Thickness Range/mm	Thickness Variation %	Max Ornamentation Height/mm	Ornamentation %	Max. CL Thickness/mm	Min. CL Thickness/mm	Mean CL Thickness/mm	Max. ML Thickness/mm	Min. ML Thickness/mm	Mean ML Thickness/mm	Undulation %	Max. ML:CL	Min. CL:ML	CL:ML Range	Mean CL:ML	Mean Round ML:CL	Pore Canals	Locality	Coordinates	ML:CL Boundary	Crystal Splaying (P/A)	Primary Ornamentation	Secondary Ornamentation	Oofamily	Oogenus	Oospecies	Notes
NCSM 33576	b	2.45	1.92	2.19	0.53	24.26	0.69	31.6	2.32	1.858	2.09	0.249	0.162	0.21	34.9	10.5	6.5	4.04	8.5:1	8.5:1	Prolatocanaliculate	UT-16-17-31-G1 "Deep Eddy"	38°39'28.70"N, 111°20'59.90"W	Undulating, clear	P	Lineartuberculate	None	Elongatoolithidae	Macroelongatoolithus	carlylei
NCSM 33576	c	2.46	2.15	2.31	0.31	13.56	0.452	19.6	2.142	1.833	1.99	0.375	0.34	0.36	9.3	5.3	3.9	1.41	4.6:1	4.5:1	N/A	UT-16-17-31-G1 "Deep Eddy"	38°39'28.70"N, 111°20'59.90"W	Mostly straight, unclear	P	Sagenotuberculate	Dispersituberculate	Elongatoolithidae	Macroelongatoolithus	carlylei
NCSM 33576	d	2.7	1.97	2.33	0.73	31.34	0.656	28.1	2.38	1.801	2.09	0.305	0.194	0.25	36.4	11.3	4.9	6.36	8.1:1	8:01	N/A	UT-16-17-31-G1 "Deep Eddy"	38°39'28.70"N, 111°20'59.90"W	Straight, clear	P	Ramotuberculate	?	Elongatoolithidae	Macroelongatoolithus	carlylei
NCSM 33576	e	2.19	1.86	2.02	0.33	16.22	0.357	17.7	1.752	1.454	1.6	0.513	0.363	0.44	29.2	3.8	1.8	1.99	2.8:1	3:01	Prolatocanaliculate	UT-16-17-31-G1 "Deep Eddy"	38°39'28.70"N, 111°20'59.90"W	undulating, clear	P	Ramotuberculate	Lineartuberculate	Elongatoolithidae	Macroelongatoolithus	carlylei
NCSM 33576	f	1.87	1.56	1.71	0.31	17.91	0.308	18	1.527	1.296	1.41	0.367	0.279	0.32	24	4.5	2.5	1.94	3.5:1	3.5:1	N/A	UT-16-17-31-G1 "Deep Eddy"	38°39'28.70"N, 111°20'59.90"W	quasi-straight, clear	P	Ramotuberculate	Dispersituberculate	Elongatoolithidae	Macroelongatoolithus	carlylei
NCSM 33576	g	2.21	1.82	2.02	0.39	19.16	0.386	19.2	1.701	1.441	1.57	0.458	0.282	0.37	38.4	5	2.1	2.89	3.6:1	3.5:1	Prolatocanaliculate	UT-16-17-31-G1 "Deep Eddy"	38°39'28.70"N, 111°20'59.90"W	undulating, clear	P	Dispersituberculate	None	Elongatoolithidae	Macroelongatoolithus	carlylei
NCSM 33576	h	1.94	1.52	1.73	0.41	23.83	0.294	17	1.543	1.292	1.42	0.406	0.273	0.34	32.8	4.7	2.2	2.47	3.4:1	3.5:1	Prolatocanaliculate	UT-16-17-31-G1 "Deep Eddy"	38°39'28.70"N, 111°20'59.90"W	quasi-straight, clear	P	Ramotuberculate	Dispersituberculate	Elongatoolithidae	Macroelongatoolithus	carlylei
NCSM 33576	i	2.29	1.91	2.1	0.38	18.26	0.555	26.5	1.971	1.575	1.77	0.372	0.183	0.28	50.8	9.8	3.2	6.54	6.5:1	6.5:1	N/A	UT-16-17-31-G1 "Deep Eddy"	38°39'28.70"N, 111°20'59.90"W	undulating, clear	P	Dispersituberculate	None	Elongatoolithidae	Macroelongatoolithus	carlylei
NCSM 33576	j	2.24	1.72	1.98	0.52	26.45	0.554	28	2.016	1.71	1.86	0.406	0.254	0.33	37.4	6.9	3.2	3.73	5.1:1	5:01	Prolatocanaliculate	UT-16-17-31-G1 "Deep Eddy"	38°39'28.70"N, 111°20'59.90"W	undulating, clear	P	Compactituberculate	Dispersituberculate	Elongatoolithidae	Macroelongatoolithus	carlylei
NCSM 33724	a	1.95	1.5	1.73	0.44	25.72	0.296	17.1	1.637	1.208	1.42	0.376	0.248	0.31	34	5.6	2.2	3.39	3.9:1	4:01	Prolatocanaliculate	UT-19-08-01-Z2 "Holy Handgrenade"	38°51'54.70"N, 111° 8'22.18"W	undulating, clear	P	Sagenotuberculate	None	Elongatoolithidae	Macroelongatoolithus	carlylei
NCSM 33724	b	1.72	1.64	1.68	0.08	4.76	0.07	4.2	1.424	1.209	1.32	0.452	0.216	0.33	52.2	5.6	1.7	3.92	3.6:1	3.5:1	Prolatocanaliculate	UT-19-08-01-Z2 "Holy Handgrenade"	38°51'54.70"N, 111° 8'22.18"W	Undulating, clear	P	None	None	Elongatoolithidae	Macroelongatoolithus	carlylei
NCSM 33724	c	2.08	1.64	1.86	0.44	23.66	0.35	18.8	1.721	1.383	1.55	0.306	0.279	0.29	8.8	5.2	3.5	1.65	4.3:1	4.5:1	Prolatocanaliculate	UT-19-08-01-Z2 "Holy Handgrenade"	38°51'54.70"N, 111° 8'22.18"W	Undulating, clear	P	Ramotuberculate	Lineartuberculate	Elongatoolithidae	Macroelongatoolithus	carlylei
NCSM 33725	2	2.03	1.87	1.95	0.17	8.52	0.065	3.3	1.614	1.46	1.54	0.429	0.219	0.32	49	6.4	2.4	3.97	4.4:1	4.5:1	N/A	UT-12-07-30-Z3 "Stormy Theropod"	38°38'39.90"N, 111°16'7.60"W	undulating, clear	P	Dispersituberculate	None	Elongatoolithidae	Macroelongatoolithus
NCSM 33726	2	2.02	1.84	1.93	0.18	9.48	0.147	7.6	1.663	1.435	1.55	0.456	0.31	0.38	32	4.4	2.1	2.22	3.3:1	3.5:1	N/A	UT-12-07-30-Z3 "Stormy Theropod"	38°38'39.90"N, 111°16'7.60"W	undulating, clear	P	Ramotuberculate	None	Elongatoolithidae	Macroelongatoolithus
NCSM 33727	1	1.73	1.47	1.6	0.26	16.23	0.239	14.9	1.464	1.265	1.36	0.217	0.146	0.18	32.7	9	4.8	4.2	6.9:1	7:01	Angusticanaliculate	UT-14-08-05-Z1 "Cliffs of Insanity"	38°38'17.80"N, 111°21'55.30"W	undulating, clear	A	Sagenotuberculate	None	Elongatoolithidae	Continuoolithus	oosp.
NCSM 33728	1	1.74	1.44	1.59	0.3	19.02	0.276	17.4	1.532	1.276	1.4	0.283	0.165	0.22	41.7	8.3	3.5	4.78	5.9:1	6:01	N/A	UT-14-08-05-Z1 "Cliffs of Insanity"	38°38'17.80"N, 111°21'55.30"W	undulating, clear	A	Dispersituberculate	Ramotuberculate	Elongatoolithidae	Continuoolithus	oosp.
NCSM 33729	1	2.16	1.17	1.67	0.99	59.46	0.947	43.8	1.839	1.839	1.84	0.33	0.271	0.3	17.9	5.8	4.6	1.21	5.2:1	5:01	Prolatocanaliculate	UT-12-07-30-D1 "Kate's Ridge"	38°38'32.30"N, 111°16'11.90"W	undulating, unclear	A	Sagenotuberculate	None	Elongatoolithidae	Undulatoolithus	oosp.
NCSM 33730	1	1.68	1.19	1.44	0.49	34.24	0.219	15.2	1.474	1.328	1.4	0.403	0.181	0.29	55.1	7.1	2.3	4.85	4.7:1	4.5:1	Prolatocanaliculate	UT-12-07-30-D1 "Kate's Ridge"	38°38'32.30"N, 111°16'11.90"W	undulating, clear	P	Sagenotuberculate	None	Elongatoolithidae	Macroelongatoolithus
NCSM 33731	1	1.11	1.02	1.06	0.09	8.58	0.124	11.7	0.828	0.652	0.74	0.375	0.194	0.28	48.3	3.3	0.7	2.53	2.0:1	2:01	Rimocanaliculate	UT-12-07-30-D1 "Kate's Ridge"	38°38'32.30"N, 111°16'11.90"W	undulating, unclear	A	Anastomotuberculate	None	Spheroolithidae	Spheroolithus albertensis	oosp.
NCSM 33732	2	1.33	1.01	1.17	0.33	27.86	0.242	20.7	1.134	0.913	1.02	0.182	0.113	0.15	37.9	9	4	5.02	6.5:1	6.5:1	N/A	UT-12-07-30-D1 "Kate's Ridge"	38°38'32.30"N, 111°16'11.90"W	undulating, clear	A	Dispersituberculate	Ramotuberculate	Elongatoolithidae	Continuoolithus		boundary obscured
NCSM 33733	1	1.34	1.07	1.2	0.27	22.28	0.238	19.8	1.181	0.938	1.06	0.186	0.086	0.14	53.8	12.7	4	8.69	8.4:1	8.5:1	N/A	UT-12-07-30-D1 "Kate's Ridge"	38°38'32.30"N, 111°16'11.90"W	undulating, clear	A	Lineartuberculate	Ramotuberculate	Elongatoolithidae	Continuoolithus	oosp.
NCSM 33734	1	1.61	1.38	1.5	0.23	15.05	0.27	18.1	1.434	1.146	1.29	0.288	0.142	0.22	50.7	9.1	3	6.12	6.0:1	6:01	Angusticanaliculate	UT-12-07-30-D1 "Kate's Ridge"	38°38'32.30"N, 111°16'11.90"W	undulating, clear	P	Ramotuberculate	Anastomotuberculate	Elongatoolithidae	Macroelongatoolithus
NCSM 33735	1	1.72	1.43	1.58	0.29	18.22	0.209	13.3	1.331	1.15	1.24	0.335	0.101	0.22	69.9	12.2	2.4	9.75	7.3:1	7.5:1	Prolatocanaliculate	UT-12-07-30-D1 "Kate's Ridge"	38°38'32.30"N, 111°16'11.90"W	undulating, clear	P	Dispersituberculate	None	Elongatoolithidae	Macroelongatoolithus
NCSM 33736	1	1.42	0.98	1.2	0.44	36.86	0.257	21.4	1.107	0.689	0.9	0.329	0.191	0.26	41.9	4.8	1.1	3.7	2.9:1	3:01	Prolatocanaliculate	UT-12-07-30-D1 "Kate's Ridge"	38°38'32.30"N, 111°16'11.90"W	quasi-straight, clear	A	Sagenotuberculate	Dispersituberculate	Elongatoolithidae	indet.
NCSM 33737	1	2.25	1.8	2.02	0.46	22.57	0.408	20.2	1.81	1.42	1.62	0.514	0.345	0.43	32.9	4.2	1.8	2.48	3.0:1	3:01	N/A	UT-12-07-30-D1 "Kate's Ridge"	38°38'32.30"N, 111°16'11.90"W	quasi-straight, clear	P	Anastomotuberculate	None	Elongatoolithidae	Macroelongatoolithus
NCSM 33738	3	1.7	1.34	1.52	0.35	23.3	0.151	9.9	1.49	1.189	1.34	0.186	0.124	0.16	33.3	11	5.4	5.62	8.2:1	8:01	Angusticanaliculate	UT-13-07-09-H1 "Busted Croc Skull"	38°38'42.80"N, 111°16'34.60"W	undulating, clear	A	Ramotuberculate	Dispersituberculate	Elongatoolithidae	Continuoolithus		eroded base
NCSM 33813	1	1.83	1.71	1.77	0.12	6.68	0.062	3.5	1.512	1.355	1.43	0.423	0.309	0.37	27	3.9	2.2	1.69	3.0:1	3:01	N/A	UT-20-07-28-G2 "Lost Sandals"	38°50'54.50"N, 111° 9'09.70"W	Undulating, unclear	P	?	?	Elongatoolithidae	Macroelongatoolithus		ML doubling/cloning?
NCSM 33814	1	1.01	0.9	0.95	0.12	12.05	0.088	9.2	0.762	0.657	0.71	0.229	0.179	0.2	21.8	3.3	1.9	1.39	2.6:1	2.5:1	N/A	UT-20-07-28-G2 "Lost Sandals"	38°50'54.50"N, 111° 9'09.70"W	Unclear	A	Anastomotuberculate	Ramotuberculate	Spheroolithidae	Spheroolithus albertensis		Loss of ML, erosion of ornamentation and erosion/re-working of mamillary layer, sweeping extinction
NCSM 33815	1	1.77	1.52	1.65	0.26	15.56	N/A	N/A	1.018	0.865	0.94	0.28	0.218	0.25	22.1	3.7	2.1	1.58	2.9:1	3:01	Prolatocanaliculate	UT-20-07-28-G2 "Lost Sandals"	38°50'54.50"N, 111° 9'09.70"W	Unclear	P	?	?	Elongatoolithidae	Macroelongatoolithus		double layering whole egg, thickness measurement includes this. ML not complete
NCSM 33816	1	2.02	1.76	1.89	0.26	13.98	0.154	8.2	1.643	1.507	1.58	0.336	0.159	0.25	52.7	9.3	3.5	5.85	6.4:1	6.5:1	Prolatocanaliculate	UT-160722-1 "Mussentuchit Microsite"	38°53'26.75"N, 111° 6'52.91"W	Undulating, unclear	P	?	?	Elongatoolithidae	Macroelongatoolithus		eroded ornamentation and calcite overgrowth
NCSM 33817	1	1.8	1.45	1.63	0.35	21.47	0.221	13.6	1.575	1.269	1.42	0.283	0.142	0.21	49.8	10.1	3.5	6.61	6.8:1	7:01	Prolatocanaliculate	UT-160722-1 "Mussentuchit Microsite"	38°53'26.75"N, 111° 6'52.91"W	Quasi-straight, clear	P	Anastomotuberculate	Lineartuberculate	Elongatoolithidae	Macroelongatoolithus
NCSM 33818	1	1.57	1.19	1.38	0.38	27.43	0.044	3.2	1.266	1.159	1.21	0.383	0.245	0.31	36	4.2	2	2.14	3.1:1	3:01	Prolatocanaliculate	UT-200727-1 "Pete's Microsite"	39° 3'15.20"N, 111° 0'05.70"W	Undulating, clear	P	None	?	Elongatoolithidae	Macroelongatoolithus
NCSM 33820	1	1.56	1.32	1.44	0.24	16.9	0.211	14.7	1.354	1.128	1.24	0.22	0.17	0.2	22.7	7	4.1	2.84	5.5:1	5.5:1	N/A	UT-200727-1 "Pete's Microsite"	39° 3'15.20"N, 111° 0'05.70"W	Undulating, clear	P	Dispersituberculate	None	Elongatoolithidae	Macroelongatoolithus	n. oosp.
NCSM 33822	1	1.92	1.63	1.77	0.29	16.23	0.231	13	1.683	1.408	1.55	0.394	0.204	0.3	48.2	7.3	2.6	4.68	4.9:1	5:01	Prolatocanaliculate	UT-200727-1 "Pete's Microsite"	39° 3'15.20"N, 111° 0'05.70"W	Undulating, clear	P	Sagenotuberculate	None	Elongatoolithidae	Macroelongatoolithus
NCSM 33822	3	1.91	1.58	1.74	0.32	18.58	0.258	14.8	1.728	1.336	1.53	0.391	0.175	0.28	55.2	8.9	2.4	6.46	5.6:1	5.5:1	Prolatocanaliculate	UT-200727-1 "Pete's Microsite"	39° 3'15.20"N, 111° 0'05.70"W	Undulating, clear	P	Sagenotuberculate	None	Elongatoolithidae	Macroelongatoolithus
NCSM 35005	2	0.68	0.64	0.66	0.04	6.22	0	0	0.825	0.715	0.77	0	0	N/A	N/A	N/A	N/A	N/A	N/A		N/A	UT-21-08-01-Z9 "Pit of Despair"	38° 41'8.61"N, 111° 16'16.56"W	N/A	A	Smooth	None	Incertae Sedis	Mycomorphoolithus	oosp.	could be krokolithidae, unknown ootaxonomy
NCSM 35005	1	0.72	0.66	0.69	0.06	8.95	0	0	0.825	0.715	0.77	0	0	N/A	N/A	N/A	N/A	N/A	N/A		N/A	UT-21-08-01-Z9 "Pit of Despair"	38° 41'8.61"N, 111° 16'16.56"W	N/A	A	Smooth	None	Incertae Sedis	Mycomorphoolithus	oosp.	could be krokolithidae, unknown ootaxonomy
OMNH 28280a	3	1.17	0.99	1.08	0.17	16.11	0.113	10.5	1.013	0.836	0.92	0.169	0.142	0.16	16	6.1	3.9	2.19	5.0:1	5:01	N/A	V00239 "Dinosaurian Elements"	38° 56'19.00"N, 111° 4'52.00"W	Undulating, unclear	A	Lineartuberculate	Ramotuberculate	Spheroolithidae	Spheroolithus	oosp.	ML not complete
OMNH 28280c	1	0.83	0.72	0.77	0.11	14.29	0.058	7.5	0.825	0.715	0.77	0	0	N/A	N/A	N/A	N/A	N/A	N/A		N/A	V00239 "Dinosaurian Elements"	38° 56'19.00"N, 111° 4'52.00"W	Unclear	A	?	?	Spheroolithidae	Spheroolithus	oosp.	No/minimal ML; erosion of ornamentation?
